# Supplementary material for: Comparison between titanium mesh and autogenous iliac bone graft to restore vertebral height through posterior approach for the treatment of thoracic and lumbar spinal tuberculosis
Source: PLoS One. 2017 Apr 13;12(4):e0175567. doi: 10.1371/journal.pone.0175567 (PMC5391077; doi:10.1371/journal.pone.0175567)
Supplement: S2 File — It’s a informed consent form template for clinical trials. (ZIP) [file pone.0175567.s002.zip]

Archive with 1 entries (1 files):
- Informed Consent Form Template for clinical trials.doc
